# Supplementary material for: The Contribution of Various MRI Parameters to Clinical and Cognitive Disability in Multiple Sclerosis
Source: Front Neurol. 2019 Jan 23;9:1172. doi: 10.3389/fneur.2018.01172 (PMC6351478; doi:10.3389/fneur.2018.01172)
Supplement: Supplementary file 1 [file Table_1.XLS]

## Sheet: Munka1
MS	FIRST												SIENAX											NORM_FIRST
	LEFT						RIGHT						normalised					un-normalised					v-scale	LEFT						RIGHT
	amyg	caud	hipp	pall	puta	thal	amyg	caud	hipp	pall	puta	thal	TOTAL	GM	WM	pGM	VCSF	TOTAL	GM	WM	pGM	VCSF		amyg	caud	hipp	pall	puta	thal	amyg	caud	hipp	pall	puta	thal	BVMT z-score	SDMT composit z-score	CVLT z-score	LL	age	EDSS	perc.	NAWM_FA	Lesioned_FA	NAWM_L1	Lesioned_L1	NAWM_MD	Lesioned_MD	NAWM_RD
	1289.41	2983.19	3078.56	1545	4438.55	5816.66	1296.09	3066.17	3664.14	1630.84	4763.76	6039.82	1.42385e+06	791657	632190	618832	38644.2	932809	518640	414168	405418	25317.1	1.52641	1968.17	4553.57	4699.14	2358.31	6775.03	8878.58	1978.36	4680.22	5592.97	2489.32	7271.44	9219.23	-2.3	-2.11925	-0.4	3079.81	49	4		99.1888	104.688	97.8537	89.9344	98.0684	87.4325	97.9749
	958.327	3770.37	3809.47	1720.22	4486.5	7697.13	895.392	3720.79	3604.45	1722.13	4609.51	7676.15	1.53648e+06	874606	661874	686925	28745.7	1.05098e+06	598247	452734	469870	19662.6	1.46195	1401.02	5512.08	5569.24	2514.87	6559.02	11252.8	1309.02	5439.59	5269.52	2517.66	6738.85	11222.1	-0.6	0.588972	0.3	579.265	28	0		102.411	111.409	99.821	93.0836	98.4534	86.4576	96.477
	1122.54	2746.75	2908.89	1446.81	3985.65	6552.15	913.677	2570.31	2882.18	1491.64	3923.66	5750.06	1.3247e+06	749390	575314	592191	55084.6	889371	503121	386250	397581	36982.3	1.48948	1672.01	4091.25	4332.74	2155.01	5936.57	9759.33	1360.91	3828.44	4292.97	2221.77	5844.23	8564.63	-1.8	-1.33663	-1.4	16374.3	60	5		90.9001	71.2534	98.8778	123.121	103.285	147.561	108.958
	1047.2	2392.93	3446.81	1307.57	4058.15	5542.17	809.723	2299.46	3074.85	1268.47	3513.57	4945.13	1.37862e+06	790449	588168	617396	41103.3	928792	532535	396256	415948	27691.8	1.48431	1554.38	3551.85	5116.14	1940.85	6023.57	8226.31	1201.88	3413.12	4564.04	1882.81	5215.23	7340.11	-2.6	-2.65682	-0.9	13029.4	42	4		90.4341	61.4307	98.7765	137.841	103.619	175.887	110.281
	1581.27	3526.87	4429.09	1834.96	4871.62	7757.58	1401.97	3482.04	4479.64	1781.56	4643.68	7232.08	1.40111e+06	772577	628538	606603	43796.2	1.05754e+06	583129	474410	457854	33056.7	1.32488	2095	4672.68	5868.02	2431.11	6454.32	10277.9	1857.45	4613.3	5934.99	2360.35	6152.33	9581.66	0.9	-0.222772	-0.1	5252.41	52	3		91.4707	103.954	100.576	103.228	104.855	100.082	110.758
	1408.72	3077.82	3821.77	1832.2	4510.39	7600.62	1474.53	3092.13	3743.56	1762.57	4427.41	7533.85	1.49802e+06	824477	673548	649554	36950	1.10606e+06	608748	497310	479595	27281.8	1.35438	1907.95	4168.55	5176.13	2481.49	6108.79	10294.1	1997.08	4187.92	5070.2	2387.19	5996.4	10203.7	-1.7	0.250671	-0.5	4376.96	33	1.5		100.237	97.5684	101.789	99.228	101.927	100.034	102.403
	1378.17	3137.85	3960.94	1816.9	4326.22	7424.01	1139.73	3103.51	3373.42	1834.07	4201.28	6946.18	1.34543e+06	709062	636365	531252	70753.6	1.03149e+06	543615	487880	407294	54244.5	1.30435	1797.62	4092.84	5166.44	2369.87	5642.9	9683.49	1486.61	4048.06	4400.12	2392.26	5479.93	9060.23	-2.5	-2.00089	0	28223.2	62	5.5		85.5599	89.3438	100.79	110.82	108.724	120.834	120.44
	935.566	2326.04	2799.07	1065.27	3156.7	4516.66	1159.68	2244.02	2788.58	1081.48	3303.57	4265.84	1.22393e+06	655062	568867	512529	126957	872255	466842	405413	365263	90477.8	1.40318	1312.77	3263.85	3927.59	1494.76	4429.41	6337.68	1627.24	3148.76	3912.87	1517.51	4635.5	5985.73	-2.9	-3.80265	-1.1	26809.2	60	3		81.7391	53.4496	102.301	129.249	113.965	170.428	129.487
	1335.26	3558.47	3928.53	1920.87	5272.37	8628.64	1479.28	3618.55	4110.69	2070.61	5066.36	8187.05	1.46659e+06	801078	665517	613013	37177.2	1.15474e+06	630736	524002	482661	29271.8	1.27007	1695.87	4519.5	4989.49	2439.63	6696.27	10959	1878.78	4595.81	5220.86	2629.81	6434.62	10398.1	0.7	-2.61233	-0.2	1156.58	27	1		100.995	102.026	99.996	94.8746	99.4785	93.7783	98.9308
	1299.07	2784.13	3869.54	1622.4	4081.29	6946.48	1442.14	2707.82	3862.87	1619.54	4151.87	6562.11	1.47451e+06	786929	687586	596506	60370.3	1.05091e+06	560857	490054	425140	43026.9	1.40308	1822.7	3906.36	5429.29	2276.37	5726.38	9746.5	2023.44	3799.3	5419.92	2272.35	5825.42	9207.18	0.5	0.39604	0.2	21345.2	57	2		91.2343	68.7126	101.243	104.103	105.465	124.726	111.019
	1220.83	2766.9	4324.42	1609.02	4626.76	6709.81	1289.5	3012.02	3846.58	1652.89	4245.25	6743.19	1.4953e+06	825301	669995	637635	32473.1	1.06334e+06	586892	476450	453438	23092.4	1.40622	1716.76	3890.88	6081.09	2262.64	6506.26	9435.48	1813.33	4235.57	5409.14	2324.33	5969.77	9482.42	0.3	-1.16541	-1.3	2622.61	26	1		96.0589	103.239	105.111	104.164	106.93	101.954	109.544
	1351.41	3007.06	3291.26	1586.02	4483.4	6719.86	1207.4	3229.27	3516.34	1564.09	4172.49	6564.4	1.48843e+06	805138	683296	622475	41668	962469	520628	441841	402512	26943.8	1.54648	2089.92	4650.34	5089.86	2452.75	6933.47	10392.1	1867.21	4993.99	5437.93	2418.82	6452.66	10151.7	-0.2	-1.09316	0.6	2895.13	48	1.5		89.6625	86.681	101.11	100.669	106.278	108.519	113.411
	1328.59	2694.37	3642.41	1460.21	3907.55	5876.11	1276.13	3048.21	3592.81	1532.69	3903.74	5906.63	1.34661e+06	744047	602568	575513	49985.3	937333	517906	419427	400596	34793.1	1.43664	1908.71	3870.85	5232.84	2097.8	5613.76	8441.88	1833.34	4379.2	5161.59	2201.93	5608.28	8485.73	0.8	-0.621462	2.3	6214.01	42	1		94.4448	82.1203	101.723	110.776	104.795	123.623	108.888
	1007.21	2732.64	3320.18	1628.14	4082.26	7185.93	1218.96	2441.73	3499.49	1695.86	4451.38	6806.32	1.47326e+06	795715	677544	608857	45776.6	993641	536671	456970	410644	30874.1	1.48269	1493.38	4051.65	4922.79	2414.02	6052.72	10654.5	1807.33	3620.32	5188.65	2514.43	6600.01	10091.6	-0.2	-0.857311	0.8	6628.79	49	0		92.299	90.833	101.733	108.289	105.484	114.179	110.576
	1115.9	3838.9	4365.38	1705.33	5472.7	7452.71	1224.63	3637.66	3085.43	1733.94	5337.27	7125.57	1.50754e+06	860308	647233	670092	47068.5	1.01701e+06	580375	436631	452053	31753	1.48233	1654.14	5690.53	6470.94	2527.87	8112.36	11047.4	1815.31	5392.22	4573.63	2570.28	7911.6	10562.5	1.8	-1.45031	0	427.151	31	0		99.0336	112.33	98.626	99.4333	98.6306	90.9856	97.9784
	1152.11	2854.52	3199.77	1565.08	4244.11	6291.78	1336.18	2951.8	3723.37	1456.35	4198.33	6125.83	1.40278e+06	781768	621011	613943	58719	943080	525578	417502	412750	39476.4	1.48744	1713.7	4245.94	4759.49	2327.96	6312.88	9358.67	1987.49	4390.64	5538.31	2166.24	6244.78	9111.83	-2.8	-2.4505	0.6	1334.96	54	5.5		99.3387	113.618	95.1909	112.775	95.491	103.578	95.6446
	1054.03	2764.31	2938.87	1363.08	4135.02	6368.98	1092.18	2585.94	3589.41	1475.64	3993.85	6076.15	1.46855e+06	824481	644064	632995	34291.7	932920	523767	409153	402122	21784.4	1.57414	1659.18	4351.41	4626.19	2145.67	6509.09	10025.7	1719.24	4070.62	5650.22	2322.85	6286.87	9564.69	-1.2	-0.162907	-1.5	19693.3	29	0		93.4991	92.3388	102.271	103.828	105.511	109.442	110.17
	1647.1	3789.2	3828.3	2085.82	5403.87	8329.94	1471.62	4111.56	3999.97	1949.44	5315.17	8290.83	1.55997e+06	883583	676390	688620	38098.9	1.13139e+06	640832	490562	499433	27631.8	1.37881	2271.03	5224.56	5278.48	2875.94	7450.89	11485.4	2029.07	5669.04	5515.18	2687.9	7328.59	11431.4	0.2	-0.879803	1.1	936.9	23	0		102.683	80.3238	102.397	95.2472	100.596	107.406	98.1032
	1482.12	4634.24	4239.39	1946.59	5721.5	8440.62	1464.95	4845.97	4441.58	2049.59	5976.15	8649.49	1.57148e+06	868597	702885	678800	35679.2	1.21116e+06	669440	541723	523161	27498.5	1.2975	1923.04	6012.91	5500.6	2525.7	7423.64	10951.7	1900.77	6287.63	5762.94	2659.34	7754.05	11222.7	-1.7	-0.189427	2.1	2771.28	25	0		102.425	108.164	99.5314	98.8128	98.3132	93.1265	96.9041
	1043.34	2407.13	3120.49	1656.57	4522.43	6465.11	1061.46	2625.53	3828.14	1719.51	4218.2	6678.73	1.33969e+06	749086	590604	584749	57801.9	933601	522022	411579	407499	40280.9	1.43497	1497.17	3454.16	4477.82	2377.13	6489.55	9277.24	1523.17	3767.55	5493.26	2467.45	6052.99	9583.79	-1.8	-0.162907	2	2415.23	32	2		96.217	96.7271	100.249	102.318	102.064	103.703	104.423
	1481.12	3319.89	3355.18	1554.56	4613.13	6748.51	1115.85	3194.96	3642.25	1657.56	4576.89	6613.08	1431584	782910	648674	595247	62979.7	942693	515544	427150	391968	41471.9	1.51861	2249.25	5041.62	5095.21	2360.77	7005.55	10248.4	1694.54	4851.89	5531.16	2517.19	6950.52	10042.7	-0.3	-1.91863	1.6	4125.56	49	2		91.0416	75.8441	99.7252	117.689	104.443	135.647	111.072
	1267.7	3150.65	3045.73	1537.65	4063.51	6291.76	1205.7	3067.66	3686.73	1554.82	3970.98	5692.73	1.47438e+06	810292	664090	625160	42352.5	943609	518590	425020	400105	27105.7	1.56249	1980.77	4922.87	4758.92	2402.56	6349.2	9830.83	1883.9	4793.2	5760.49	2429.39	6204.63	8894.85	-1.4	-2.32845	0.4	11758.3	41	1		91.4799	92.4068	101.836	108.26	106.163	112.788	111.8
	1148.35	2740.21	3489.89	1457.38	3951.52	6568.69	1052.02	3192.31	3318.21	1551.8	4281.53	6392.24	1.32308e+06	730575	592510	565243	62677.9	986673	544816	441857	421522	46741.2	1.34096	1539.89	3674.51	4679.78	1954.28	5298.81	8808.33	1410.71	4280.74	4449.57	2080.9	5741.34	8571.72	-0.7	-1.17782	-0.5	13472.3	49	3		89.2363	66.0225	102.147	104.723	108.393	126.682	116.271
	1523.16	3282.85	4466.46	1587.06	4327.21	7979.16	1278.04	4028.69	3919	1713.91	4286.2	7501.33	1.47021e+06	806034	664179	625257	29513.5	1.0502e+06	575762	474433	446631	21081.9	1.39994	2132.33	4595.79	6252.79	2221.79	6057.85	11170.4	1789.18	5639.93	5486.38	2399.37	6000.44	10501.4	-0.4	-1.67	-0.7	6989.7	24	1		99.2255	100.432	97.9104	101.802	98.5836	100.051	100.178
	1136.85	3279.89	4244.11	1704.32	4648.49	8156.32	1597.5	3230.29	4192.61	1688.11	4525.46	7454.38	1.49894e+06	835887	663056	653997	34457.1	1.18394e+06	660226	523715	516560	27216	1.26606	1439.32	4152.54	5373.31	2157.77	5885.28	10326.4	2022.54	4089.75	5308.1	2137.25	5729.51	9437.7	-4	-2.28194	-1.1	2309.58	28	0		98.5932	91.705	99.0308	104.961	99.7031	108.814	100.695
	1572.74	4249.92	3794.98	2034.35	5268.53	8107.85	1528.87	4035.33	4502.67	1924.67	5870.35	8084.96	1.45571e+06	796671	659044	604783	40237.7	1.08794e+06	595397	492540	451988	30071.8	1.33805	2104.4	5686.61	5077.88	2722.07	7049.56	10848.7	2045.7	5399.47	6024.79	2575.31	7854.82	10818.1	-0.4	-0.107431	0.1	5578.24	33	0		100.802	99.2922	104.491	106.677	104.003	106.01	103.383
	946.154	3277.2	3773.17	1659.58	3977.28	7192.48	1030.09	3487.03	3878.08	1681.52	4292.98	7152.42	1.602e+06	902944	699054	713340	36589.4	1.11282e+06	627226	485595	495518	25416.7	1.43958	1362.07	4717.81	5431.79	2389.11	5725.63	10354.2	1482.9	5019.88	5582.83	2420.69	6180.11	10296.5	-0.8	-2.17181	-0.1	3348.6	24	3		95.1773	84.9179	101.523	96.9351	103.787	105.626	107.286
	1204.81	3567.45	3645.9	1726.98	5251.27	7808.24	1139.48	3566.26	3520.48	1678.81	5289.42	7177.82	1.58658e+06	862009	724575	682984	44569.2	1.22077e+06	663258	557512	525511	34293	1.29966	1565.84	4636.47	4738.42	2244.48	6824.86	10148	1480.93	4634.92	4575.42	2181.89	6874.44	9328.72	-1.9	-2.55468	-0.1	3460.99	21	0		96.4925	93.3834	102.078	108.893	103.83	112.221	106.112
	1163.49	3037.47	3559.13	1522.07	4242.92	6299.06	1218.8	3051.78	3745.1	1486.79	3934.88	6124.53	1.40431e+06	779387	624925	602300	50718.8	997779	553763	444016	427941	36036.2	1.40744	1637.54	4275.05	5009.26	2142.22	5971.65	8865.53	1715.39	4295.19	5271	2092.56	5538.11	8619.9	-0.6	-1.0401	1.1	3634.16	29	2		95.0472	98.3235	101.251	93.84	103.472	94.977	106.258
	1170.12	2438.47	3571.4	1673.65	4157.89	7426.98	1429.51	2811.34	3367.32	1793.8	4450.66	7545.23	1.43629e+06	789967	646328	610634	26958.8	1.049e+06	576952	472045	445976	19689.4	1.36921	1602.14	3338.77	4889.98	2291.57	5693.01	10169.1	1957.3	3849.31	4610.56	2456.09	6093.87	10331	0.6	-1.55666	0.3	2814.42	31	5		96.6602	104.621	99.3754	100.927	101.223	97.5838	104.055
	1018.77	2516.39	3366.31	1510.02	3572.36	6376.82	890.943	2501.13	3503.68	1459.47	4086.51	6231.83	1.40131e+06	753731	647581	566551	50450.7	934601	502699	431902	377859	33648	1.49937	1527.51	3772.99	5047.35	2264.08	5356.28	9561.21	1335.85	3750.11	5253.3	2188.28	6127.18	9343.81	1.2	-1.17782	0.4	11478.9	48	2.5		96.095	86.9944	100.19	113.1	102.301	120.877	105.184
	1118.7	3134.85	3953.14	1738.62	5260.67	6996.43	1225.52	2765.76	3770.02	1711.91	5203.45	6678.84	1.43945e+06	784946	654506	612150	41235.5	1.10523e+06	602694	502540	470019	31661.2	1.3024	1457	4082.82	5148.55	2264.37	6851.48	9112.12	1596.11	3602.12	4910.06	2229.59	6776.96	8698.5	-0.3	-0.236402	1.3	3770.73	46	2		96.8497	94.5043	97.6039	108.657	99.2065	111.615	101.399
	1196.96	3548.91	3909.43	1919.9	6144.07	7859.87	1109.21	4044.86	4110.67	1845.51	5668.15	7848.43	1.51988e+06	819358	700518	644652	32709.5	1.16553e+06	628331	537197	494356	25083.5	1.30402	1560.86	4627.86	5097.99	2503.6	8012.01	10249.5	1446.44	5274.6	5360.41	2406.59	7391.4	10234.5	0.5	0.1868	1.5	1811.44	40	2		98.6808	102.023	98.3457	93.2937	99.148	92.7247	100.656
	1123.57	3174.22	3092.19	1386.81	3625.36	6184.38	1168.39	3348.76	3272.46	1480.28	3424.11	5805.73	1.35758e+06	751583	605996	577072	64105.9	913482	505722	407760	388298	43135.3	1.48616	1669.8	4717.39	4595.49	2061.02	5387.86	9190.98	1736.42	4976.79	4863.39	2199.94	5088.77	8628.23	0.6	0.519248	0.7	19036	40	3.5		92.8038	99.0217	103.612	112.241	107.212	112.371	111.759
	1228.28	3137.45	3842.18	3173.69	5007.52	8021	1511.51	3455.96	4857.8	2585.3	5557.77	8330.93	1.51071e+06	767342	743365	596577	34746.7	1.21346e+06	616360	597101	479195	27910	1.24496	1529.15	3905.99	4783.35	3951.1	6234.15	9985.79	1881.76	4302.52	6047.75	3218.58	6919.18	10371.6	0	-0.857311	0.4	3483.99	48	1		101.26	98.7139	96.7687	94.4906	96.6424	94.834	97.0094
	1363.86	3217.95	3942.8	1843.6	5073.95	7786.41	1367.68	2999.54	3850.29	1819.75	4980.48	7394.42	1.47787e+06	810086	667787	630006	31169.7	1.04266e+06	571528	471134	444479	21990.7	1.4174	1933.14	4561.14	5588.54	2613.12	7191.83	11036.5	1938.55	4251.56	5457.41	2579.33	7059.35	10480.9	-0.7	1.05853	1.2	1451.2	33	0		94.2466	96.3526	102.109	97.563	104.697	99.241	108.64
	1383.91	2352.93	3603.31	1682.43	3407.79	6391.15	1100.64	2116.4	3121.66	1597.55	3686.29	6057.34	1.24607e+06	690024	556045	521744	73651.4	870433	482012	388421	364461	51448.7	1.43155	1981.13	3368.34	5158.32	2408.49	4878.42	9149.26	1575.62	3029.73	4468.81	2286.97	5277.1	8671.38	-4.9	-3.44164	-1.3	17092	58	2.5		85.3116	58.6204	102.831	105.813	111.826	136.519	125.853
	1532.62	3313.22	4146.77	1757.7	4725.67	7450.45	1406.73	3547.83	3791.03	1882.64	4950.75	7141.44	1.38631e+06	762017	624293	585175	50553.5	1.08626e+06	597087	489172	458521	39611.8	1.27622	1955.97	4228.4	5292.2	2243.22	6031.01	9508.43	1795.31	4527.83	4838.2	2402.67	6318.26	9114.07	-0.4	-1.43213	0.7	12164.1	34	0		95.4624	98.6357	100.822	99.8206	103.37	100.069	107.11
	1135.89	3331.38	3672.81	1710.99	5069.07	7106.23	1096.79	3737.66	3050.03	1867.4	4968.93	6991.79	1.44495e+06	798873	646075	619118	47984.9	1.06211e+06	587215	474900	455086	35271.5	1.36044	1545.32	4532.15	4996.65	2327.71	6896.18	9667.63	1492.12	5084.88	4149.39	2540.49	6759.95	9511.93	-2	-0.435866	-0.6	14099.7	31	1.5		95.6584	74.7123	99.7617	104.62	102.259	121.509	105.797
	2257.35	3255.85	2893.46	1705.18	4231.47	7077.24	1570.71	3335.96	3734.6	1740.46	4254.36	6805.44	1.32377e+06	716718	607051	559544	92165.7	1.02264e+06	553682	468962	432261	71200.2	1.29446	2922.05	4214.57	3745.46	2207.28	5477.46	9161.19	2033.21	4318.27	4834.29	2252.95	5507.09	8809.36	1.3	1.22803	0.2	4402.39	48	1		99.7198	105.207	99.2179	104.165	99.775	99.467	100.824
	1136.79	2912.54	3965.4	1557.36	4529.03	6875.08	1018.53	2820.99	4290.61	1664.17	4857.09	6664.32	1.45716e+06	800916	656244	617661	38944.3	1.08939e+06	598774	490615	461770	29115.2	1.33759	1520.56	3895.79	5304.1	2083.11	6058	9196.06	1362.38	3773.33	5739.09	2225.99	6496.82	8914.15	0.5	1.18306	1.6	4986.98	35	0		96.1608	80.08	99.7054	112.005	102.063	126.38	105.375
	788.788	2899.53	3700.72	1369.65	3792.28	6185.35	1028.19	2746.93	3797.05	1306.7	3730.29	5850.57	1.36905e+06	772406	596647	599622	37130.8	943648	532397	411252	413302	25593.2	1.45081	1144.38	4206.67	5369.04	1987.1	5501.88	8973.76	1491.71	3985.26	5508.8	1895.77	5411.93	8488.06	0.3	-0.933998	-0.3	3462.87	37	6		92.5237	83.6734	100.778	98.6992	104.369	109.146	109.292
	1217.99	3332.54	3655.88	1430.69	4950.17	7522.55	974.774	3532.84	3517.58	1537.51	4819.5	6922.61	1.45408e+06	782681	671402	604089	23686	990341	533065	457276	411430	16132	1.46827	1788.33	4893.06	5367.8	2100.63	7268.17	11045.1	1431.23	5187.15	5164.74	2257.47	7076.31	10164.2	0.9	0.914226	1.2	5473.87	45	3		103.201	106.204	96.8639	106.417	95.8706	101.425	94.7238
	1363.89	2825.06	2446.41	1579.44	4790.77	5475.58	1216.05	2826.01	3310.53	1691.98	5012.05	5991.57	1.30309e+06	695822	607265	534843	112788	1.00982e+06	539225	470598	414475	87405.1	1.29041	1759.98	3645.49	3156.88	2038.13	6182.07	7065.75	1569.21	3646.72	4271.94	2183.35	6467.6	7731.59	-3.3	-3.92298	-0.2	52129.6	55	3		73.1844	81.5955	110.726	114.605	127.496	129.027	153.002
	1016.73	3083.58	4365.46	1745.42	4635.38	6936.85	1158.84	3005.37	4681.16	1742.56	4252.91	6652.63	1.39887e+06	777722	621144	605585	41806.2	1.03941e+06	577875	461532	449971	31063.5	1.34583	1368.35	4149.97	5875.17	2349.04	6238.44	9335.84	1559.61	4044.72	6300.05	2345.19	5723.7	8953.32	2	-1.18062	1.8	17833	30	1		89.4492	86.5958	103.334	88.3901	108.641	95.3289	115.959
	1123.52	3474.51	3554.62	1687.18	4454.96	7977.16	936.582	3747.28	4111.61	1918.94	4966.17	8052.51	1.4944e+06	831599	662798	646919	38108.9	1.10592e+06	615418	490499	478748	28202.2	1.35127	1518.18	4695.01	4803.27	2279.85	6019.88	10779.3	1265.58	5063.6	5555.92	2593.02	6710.66	10881.1	0.9	-0.107431	0.7	9778.4	41	2.5		99.5485	93.955	100.655	97.5736	100.774	102.161	100.488
	948.979	2872.69	3278.03	1372.44	4008.6	5939.94	1071.06	2866.97	3337.17	1692.9	3504.07	5621.39	1.25584e+06	702229	553611	535031	47720.6	964575	539362	425213	410942	36652.8	1.30196	1235.54	3740.14	4267.88	1786.87	5219.05	7733.59	1394.48	3732.68	4344.86	2204.1	4562.17	7318.84	-1.8	0.391213	0.7	22534.8	49	1		93.8793	77.1135	100.926	107.753	104.284	122.412	108.863
	801.153	2067.74	2709.61	1182.65	3650.01	4459.75	620.893	2281.38	2312.85	1051.04	3160.74	4405.39	1.2582e+06	725399	532800	563435	66089.1	652674	376291	276383	292274	34282.8	1.92776	1544.43	3986.1	5223.49	2279.87	7036.35	8597.33	1196.93	4397.95	4458.63	2026.15	6093.15	8492.53	-0.5	-1.18306	-0.3	8718.07	31	1.5		85.8006	70.7119	100.724	105.804	108.267	125.962	118.883
	928.146	2851.21	2718.62	1525.29	4092.24	5937.08	618.128	2747.24	3335.79	1471.87	4069.34	6114.51	1.44826e+06	823412	624850	634002	26054.1	886206	503854	382352	387952	15942.8	1.63423	1516.8	4659.53	4442.84	2492.67	6687.65	9702.54	1010.16	4489.61	5451.44	2405.37	6650.23	9992.5	-1	-0.940896	-0.8	11406.2	39	2.5		86.2176	73.745	101.769	93.1151	108.826	108.425	118.853
	1319.02	2866.93	3144.46	1546	4781.07	6297.51	1060.55	2678.09	3544.08	1604.18	4601.77	5901.71	1.38013e+06	745272	634855	569436	52590.3	1.08338e+06	585027	498352	446998	41282.6	1.27391	1680.31	3652.21	4005.76	1969.47	6090.66	8022.47	1351.05	3411.64	4514.84	2043.58	5862.24	7518.25	1	-0.172261	-1.2	29831.3	38	6		91.3418	77.8489	102.773	122.523	107.637	139.955	114.919
	1323.68	2830.46	3683.03	1550.65	4354.4	6455.31	1179.67	3252.93	3908.09	1583.07	4467.88	6555.44	1.36762e+06	772931	594690	595339	44290.7	989322	559130	430192	430662	32039.4	1.38238	1829.82	3912.77	5091.34	2143.58	6019.44	8923.69	1630.76	4496.78	5402.47	2188.41	6176.32	9062.12	0.5	-0.759414	0.7	17725.7	26	0		93.9212	81.6866	103.184	116.51	106.384	129.006	110.802
	1280.87	3366.7	3349.53	1620.4	4302.31	6506.4	1481.16	3092.02	3808.28	1771.09	4061.02	6824	1.32704e+06	738084	588956	576755	87185.5	1.08882e+06	605591	483232	473222	71534.8	1.21878	1561.11	4103.28	4082.35	1974.92	5243.59	7929.9	1805.21	3768.51	4641.47	2158.58	4949.51	8316.98	-2	-0.85022	1.1	13409.5	46	3.5		97.2866	101.897	101.698	126.59	103.143	125.556	104.313
	1320.89	3743.32	4326.99	1880.72	5329.34	8304.92	1492.56	4255.46	4165.81	1904.56	5314.08	7917.71	1.42691e+06	755679	671235	570532	25846.4	1.11192e+06	588863	523060	444587	20140.8	1.28328	1695.08	4803.74	5552.76	2413.5	6839.06	10657.6	1915.38	5460.97	5345.92	2444.09	6819.48	10160.7	-1.2	-1.43213	1.6	4273.04	35	1		94.4508	97.5963	101.231	109.988	104.023	111.585	108.146
average	1232.13	3099.01	3596.04	1653.82	4492.03	6925.01	1199.17	3165.42	3691.75	1674.63	4481.01	6728.39	1.42375e+06	784317	639428	607231	48551.2	1.02166e+06	562346	459318	435385	34917.2	1.4033	1717.22	4324.02	5019.21	2303.76	6270.55	9657.38	1666.32	4414.96	5148.92	2331.54	6248.99	9380.61	-0.667925	-0.998858	0.277358	9698.33	39.4528	1.72619		94.4649	89.899	100.848	105.665	103.844	112.825	108.063
SD	244.071	485.757	495.24	291.511	608.739	939.588	227.027	561.783	478.535	241.193	650.245	944.193	87726.3	51061.8	43973.6	43383.9	20524.2	104597	54440.1	53049.7	44243.1	15607.8	0.120626	304.802	611.325	608.163	328.139	749.854	1092.74	264.208	705.494	551.246	250.365	765.478	1092.53	1.48684	1.21822	0.983057	9754.94	11.1175	1.73276		5.77735	14.3578	2.40811	10.0708	5.14123	18.615	9.82566
Control	FIRST												SIENAX
	LEFT						RIGHT						NORM.					UN-NORM.
	amyg	caud	hypp	pall	puta	thal	amyg	caud	hypp	pall	puta	thal	TOTAL	GM	WM	pGM	vCSF	TOTAL	GM	WM	pGM	vCSF	v-scale	age
	1447.71	3392.3	4224.88	1864.48	6279.15	8935.2	1215.97	3971.2	4580.61	1793.91	6107.48	8479.33	1.45663e+06	811073	645555	645087	27577.9	1.29482e+06	720974	573843	573427	24514.4	1.12497	24
	1538.3	4112.3	4564.35	2145.8	5895.69	9328.97	1321.81	4118.97	4011.21	2174.41	5747.87	9119.16	1.53439e+06	829004	705389	635399	37562.6	1.25592e+06	678549	577369	520081	30745.4	1.22173	31
	1140.57	3904.27	3637.25	1823.39	5348.11	7748.47	776.277	4036.83	3758.36	1857.72	5042.94	7510.05	1.45855e+06	824823	633731	646427	31399.9	1.08306e+06	612481	470584	480011	23316.3	1.34669	26
	1012.88	4421.57	3724.38	2044.83	6000.98	9527.94	1110.16	4567.5	3253.23	2124	5810.23	9543.2	1.49369e+06	836052	657639	646760	33543.6	1.22077e+06	683290	537477	528586	27414.6	1.22357	21
	1164.66	4062.48	3468.23	1856.21	5549.54	7628.95	1029.21	4363.9	3492.07	1887.68	5587.7	7271.26	1.41257e+06	809740	602827	640607	47124.4	1.15477e+06	661958	492807	523692	38523.9	1.22325	23
	1856.02	4093.54	5068.28	1986.68	5946.69	8977.74	1968.56	4511.28	4713.48	2078.24	6149.84	9405.98	1.55695e+06	833872	723074	641299	20299.3	1.29404e+06	693062	600974	533008	16871.5	1.20317	32
	1345.75	3331.46	3984.78	1982.85	5632.87	8350.11	1175.98	3570.85	4259.46	2049.62	5212.26	7746.39	1.34466e+06	717858	626799	559680	40444.1	1.23331e+06	658416	574897	513336	37095.1	1.09028	48
	1489.74	3328.54	4519.76	1821.64	5499.25	8349.96	1606.09	3607.03	3842.6	1767.27	4927	8237.42	1.46183e+06	807819	654009	623204	26938.8	1.19889e+06	662520	536375	511110	22093.4	1.21931	39
	1328.52	3507.76	4280.27	1709.06	5521.05	9313.97	1155.9	3308.44	4349.89	1916.97	5255.92	8653.05	1.5035e+06	824876	678620	632059	26601.9	1.11346e+06	610886	502571	468090	19700.8	1.3503	36
	1530.73	3258.89	4515.9	1855	4996.58	8188.71	1360.02	3219.79	4433.88	1930.35	5245.51	7458.16	1.50102e+06	819147	681874	637721	25825.8	1.16307e+06	634716	528350	494138	20011.1	1.29057	60
	1480.2	2975.66	4107.75	1713.87	5029.06	7873.1	1389.59	3250.34	4265.11	1696.7	4939.4	7329.47	1.42405e+06	811670	612380	639765	43625.8	1.13472e+06	646763	487962	509784	34762.3	1.25497	34
	1223.64	3187.38	3813.03	1633.75	4443.45	7319.92	1240.81	3337.12	2908.89	1712.91	4659	6608.43	1.43817e+06	798891	639279	621834	36087.2	948950	527134	421817	410306	23811.5	1.51554	54
	1211.28	2218.45	2575.15	1578.47	4065.88	7611.96	1191.25	2264.23	3300.96	1570.84	4331.02	7239.99	1.44711e+06	739831	707283	558919	44182.2	982688	502395	480293	379544	30002.7	1.47261	49
	887.943	3385.82	3588.97	1724.38	5293.32	7536.55	743.926	3610.9	3193.16	1705.31	4674.34	7019.61	1.46949e+06	805665	663821	640409	23357.4	1.07213e+06	587808	484319	467238	17041.4	1.37063	38
	1269.4	4309.86	4179.2	1866.43	5805.3	8141.91	960.397	4321.31	4335.61	1726.23	5792.9	7921.6	1.5418e+06	878290	663511	684938	17746.8	1.19167e+06	678837	512833	529394	13716.7	1.29382	28
	1438.19	3518.23	3907.34	1752.92	5724.16	8949.6	1175.92	3609.79	4082.83	2060.01	5212.97	8075.05	1.44428e+06	750759	693518	599450	45254.4	1.26642e+06	658304	608112	525629	39681.4	1.14044	50
	1219.75	3262.52	3737.45	1775.74	4411.7	8131.03	1517.3	3332.14	4206.66	1734.73	4452.71	7955.56	1.54216e+06	843657	698505	660445	45705.6	1.15737e+06	633150	524217	495653	34301.3	1.33247	25
	959.552	2982.62	3735.19	1737.88	5242.24	7910.1	1019.64	3578.76	4048.05	1679.69	5080.09	7418.88	1.55561e+06	858526	697081	665658	17519.9	1.06e+06	585005	474996	453583	11938.2	1.46755	32
	1147.29	2475.78	3461.9	1334.21	4207.68	6228.55	1154.92	2453.85	3243.5	1274.13	4074.17	6286.73	1.39869e+06	813470	585222	641090	42104.7	861476	501029	360447	394857	25932.9	1.6236	40
	1356.18	2958.41	3475.33	1628.94	4798.12	7576.29	1499.24	3307.47	3797.68	1564.09	4483.4	7547.68	1.4891e+06	825014	664082	641910	25066.6	982609	544401	438207	423577	16540.7	1.51545	26
	1427.77	3633.79	4226.07	1994.3	5258.99	8839.37	1382.94	3878.91	4454.98	1875.08	5055.84	8558.02	1.43933e+06	799440	639894	611532	32704.4	1.13688e+06	631451	505431	483029	25832.1	1.26604	31
	989.907	3622.98	3990.14	1730.91	5538.9	8246.36	839.227	3431.29	4044.5	1802.43	5333.86	8308.35	1.62881e+06	884524	744288	687603	31211.5	1.26329e+06	686027	577261	533297	24207.3	1.28934	25
	965.25	3384.1	3741.77	1639.59	5022.73	7160.21	1128.35	3510	3726.51	1642.45	4814.8	6843.54	1.57451e+06	866603	707911	681455	27896.9	954085	525122	428962	412931	16904.3	1.65029	25
	1160.59	3610.53	4548.92	1706.08	4521.26	7531.94	1445.74	3669.65	3211.9	1769.02	4288.57	7278.27	1.46597e+06	801551	664415	635987	69540.3	1.02514e+06	560517	464619	444740	48628.8	1.43002	29
	1337.1	2952.68	3807.2	1545	3704.2	6475.67	1185.46	2986.06	3746.16	1509.72	3470.54	6199.09	1.40755e+06	790164	617383	612326	68917.2	930965	522622	408343	404999	45582.5	1.51192	54
	1176.87	3100.5	3770	1427.7	4273.56	7540	1093.9	3150.09	4101.89	1469.66	4145.76	7104.16	1.51862e+06	843097	675526	656371	20670.4	999500	554895	444606	431999	13604.5	1.51938	31
	1104.34	3146.12	4044.46	1608.82	4405.9	7284.99	1214.96	3314.92	3953.87	1530.62	3951.96	7033.23	1.47857e+06	835841	642729	648053	28752.3	971903	549421	422483	425983	18899.7	1.52131	26
	1176.96	3408.79	4000.13	1392.51	4190.89	6463.73	1011.95	3392.58	3796.98	1644.31	3893.31	6207.17	1.48246e+06	811360	671101	623753	34582	905895	495802	410093	381160	21132.2	1.63646	46
	1395.23	2576.83	3780.37	1543.05	4614.84	7130.63	992.776	2900.13	3294.95	1656.53	4853.25	6964.69	1.60007e+06	844277	755795	659584	25083.5	1.03479e+06	546004	488782	426561	16221.8	1.54628	48
	1273.18	3542.98	3933.04	1638.45	4414.66	7706.82	1276.05	3757.56	3973.1	1683.27	4378.42	7538.01	1.50616e+06	851788	654369	659364	32213.8	956675	541036	415640	418813	20461.5	1.57437	24
	1232.25	2825.02	3695.8	1415.37	3671.96	6890.88	1157.86	2889.88	3721.55	1510.75	3606.15	6409.23	1.44688e+06	803857	643023	626516	29942.8	947048	526160	420887	410083	19598.9	1.52778	38
	1350.54	3041.58	3163.66	1961.91	4669.67	7380.29	1172.19	3319.13	3527.05	2027.72	4863.29	7087.48	1.4845e+06	770964	713532	600511	23502.8	1.10356e+06	573129	530435	446416	17471.8	1.34518	49
	959.442	3311.32	3386.66	1576.5	4503.47	7025.1	1153.05	3392.38	3260.77	1600.34	4416.68	6722.77	1.6016e+06	892301	709301	707057	23624.1	1.05115e+06	585627	465522	464050	15504.7	1.52367	33
	1136.63	3571.05	3498.58	1652.5	4323.4	6638.62	1203.38	3559.61	3005.59	1678.25	3962.01	6239.09	1.36504e+06	747636	617403	578444	60718.8	1.01805e+06	557588	460461	431404	45284.2	1.34084	56
	1076.83	2891.9	2913.83	1442.13	4041.21	7200.17	1146.46	3161.82	3293.44	1585.2	4588.69	7039.94	1.49898e+06	809089	689892	635065	32695.5	1033467	557824	475643	437843	22541.8	1.45044	29
	1223.55	3401.73	3925.29	1688.94	4966.69	7520.61	1416.19	3585.78	4101.72	1680.36	4721.6	7480.55	1.48091e+06	820598	660314	634328	29551.7	1.02581e+06	568417	457390	439390	20470.1	1.44366	32
	1309.49	3251.3	3484.02	1529.8	4188.83	7188.35	1216.97	3294.22	3443.96	1547.92	3818.78	7189.3	1.51645e+06	860923	655530	677803	23366.4	943046	535388	407659	421510	14531	1.60804	26
	1491.8	3837.28	4405.77	2000.19	5794.56	8379.45	1405	4033.77	4490.66	1995.43	5409.21	8462.44	1.58294e+06	878398	704539	686947	30460.4	1.13044e+06	627298	503138	490575	21752.9	1.40029	39
	1262.91	3474.9	2901.63	1431.74	4671.04	7322.76	1226.66	3593.18	3540.72	1593.9	5146.06	7177.77	1.53727e+06	887788	649479	695099	36318.7	1.00915e+06	582793	426354	456301	23841.6	1.52333	26
	1141.6	3268.38	4355.61	1856.88	5001.28	8462.31	1469.67	3326.56	4472.92	1854.97	4932.61	8062.7	1.50747e+06	803067	704400	619902	32013.3	992672	528822	463850	408207	21080.9	1.5186	39
	1386.67	3709.85	4508.09	1894.98	5134.67	7911.81	1351.38	3817.62	3895.82	1889.26	4961.1	7557.99	1.42717e+06	759476	667699	592610	30735.8	1.05281e+06	560254	492551	437159	22673.4	1.35559	50
	1120.67	2921.37	4049.66	1636.65	4396.83	7377.33	1363.88	3293.33	4083.05	1620.44	4519.87	7298.17	1.53394e+06	864587	669357	664048	25594.8	936100	527620	408480	405240	15619.4	1.63865	24
	1143.39	3357.7	4065.28	1799.48	4969.32	7660.44	1335.07	3492.16	3852.63	1760.38	5035.12	7537.42	1.59144e+06	878192	713250	667209	24244.8	1.06432e+06	587314	477005	446213	16214.3	1.49527	40
	1334.33	3544.23	4007.76	1776.88	5381.2	8264.46	1342.91	3779.81	3507.03	1946.65	5392.64	7970.7	1.39873e+06	745206	653528	588614	56811.3	1.09451e+06	583121	511384	460588	44454.7	1.27796	40
	1040.53	2667.6	3388.62	1314.25	4161.15	6884.06	1014.77	2832.59	3405.79	1428.7	3827.34	6770.57	1.59776e+06	932549	665210	720389	20278.4	932160	544065	388095	420287	11830.8	1.71404	25
	1340.83	3144.19	3312.99	1730.88	4479.3	7772.26	1276.94	3092.69	3593.36	1742.32	4617.58	7996.37	1.55244e+06	865708	686728	681015	46777.6	1.03128e+06	575088	456192	452397	31074.3	1.50535	29
	1272.28	2591.28	3737.67	1478.28	4069.56	7031.85	959.452	2639.92	2970.87	1574.61	3791.07	6690.41	1.41114e+06	775691	635444	596499	28144	953715	524250	429465	403143	19021.1	1.47962	57
	1456.26	3376.02	4138.96	1636.51	4836.1	7489.23	1333.24	3684.05	3788.96	1721.39	4598.63	7554.08	1.51484e+06	862912	651931	673366	27825.7	1.05941e+06	603482	455931	470921	19460	1.42989	30
	1175.94	2777.25	3830.16	1564.11	4711.4	7858.7	1191.2	2936.52	3616.53	1556.48	4365.2	7518.21	1.5539e+06	866215	687682	683635	20535	1.02917e+06	573711	455464	452784	13600.7	1.50985	56
	1389.5	4295.33	4257.18	1759.52	4542.33	8913	930.782	4632.93	3604.87	1841.54	4801.73	8210.14	1.46861e+06	844040	624566	653237	28237.6	1.10365e+06	634291	469358	490904	21220.4	1.33068	25
	1269.54	3379.4	4034.67	1712.11	4717.61	7780.34	1272.4	3439.49	3971.72	1773.16	4894.07	7427.42	1.50589e+06	826833	679060	648404	41886.5	1.12254e+06	616349	506194	483342	31223.6	1.3415	36
	1146.41	3357.2	3985.72	1609.93	4508.38	7277.11	994.761	3618.53	3862.69	1652.85	4535.08	7143.58	1.55263e+06	872600	680034	679695	21380.7	1.00657e+06	565705	440865	440645	13861.1	1.5425	52
	967.128	3399.25	3339.17	1623.33	4314.88	7057.94	1363.9	3790.3	3837.04	1644.31	4390.23	6892.93	1.38722e+06	779114	608104	606798	39096.5	1.01986e+06	572791	447067	446107	28743	1.36021	25
average	1250.64	3340.8	3864.12	1701.05	4862.11	7760.3	1216.65	3500.74	3796.81	1738.02	4757.88	7496.24	1.49234e+06	824838	667502	642564	33269.5	1.06622e+06	588786	477435	458756	23972.9	1.41301	36.0566
SD	184.63	465.631	465.999	188.561	633.3	763.235	213.734	493.571	443.295	188.648	623.281	770.772	65602.5	44204.6	36040.5	35221.9	11904.3	107999	56977	55536.8	45521.5	9329.89	0.147879	11.0565
p-value	0.661	0.01	0.005	0.324	0.003	2e-06	0.684	0.001	0.244	0.135	0.027	2e-06	0.332	2e-06	0.000498	1.2e-05	8e-06	0.033	0.333	0.089	0.333	2.8e-05	0.712
corr	7.932	0.12	0.06	3.888	0.036	2.4e-05	8.208	0.012	2.928	1.62	0.324	2.4e-05	3.984	2.4e-05	0.005976	0.000144	9.6e-05	0.396	3.996	1.068	3.996	0.000336	16.376
[truncated: 10 more columns]

## Sheet: z-score
NAWM_FA	Lesioned_FA	NAWM_L1	Lesioned_L1	NAWM_MD	Lesioned_MD	NAWM_RD	Lesioned_RD
-0.026679	0.449781	-0.242539	-0.864590	-0.244497	-0.844257	-0.147744	-0.645807
0.198609	0.900379	-0.040070	-0.608490	-0.188371	-0.900410	-0.231941	-0.921760
-0.648929	-2.352645	-0.133196	1.917301	0.335942	3.183171	0.571735	3.413249
-0.707043	-3.146178	-0.088107	3.198367	0.416156	5.109748	0.632360	5.284167
-0.665426	0.285800	0.025597	0.274284	0.506437	0.003319	0.682243	-0.175267
-0.006310	-0.159697	0.186966	-0.077105	0.237170	0.015837	0.162598	0.056236
-1.125861	-0.739644	0.083039	0.865803	0.955736	1.517631	1.248747	1.573222
-1.405200	-3.688312	0.294197	2.490421	1.484353	4.879294	1.991433	5.315489
0.068150	0.137493	-0.019394	-0.424537	-0.089845	-0.440542	-0.096040	-0.333390
-0.661394	-2.344670	0.147564	0.334629	0.598049	1.724690	0.713723	2.259146
-0.318174	0.213147	0.564856	0.350962	0.841604	0.122172	0.688203	-0.065966
-0.805626	-1.003807	0.088978	0.030528	0.735858	0.602569	0.908605	0.848738
-0.433945	-1.305878	0.162601	0.880205	0.507580	1.654118	0.563012	1.786497
-0.592426	-0.731646	0.178348	0.712887	0.621332	0.992348	0.707200	0.924251
-0.017063	1.035072	-0.151319	-0.064777	-0.173414	-0.620047	-0.124225	-0.866394
-0.030631	1.091051	-0.547359	1.076341	-0.585564	0.239100	-0.348293	-0.428501
-0.502751	-0.769425	0.278864	0.289757	0.658500	0.652240	0.668905	0.774718
0.238387	-1.461688	0.272592	-0.414158	0.060040	0.523211	-0.146547	1.063569
0.167894	0.680167	-0.053087	-0.072358	-0.185213	-0.453777	-0.214771	-0.604981
-0.262582	-0.181034	-0.003880	0.154625	0.170530	0.292274	0.237870	0.284184
-0.688011	-1.866833	0.002142	1.462973	0.522476	2.507015	0.694469	2.582435
-0.673783	-0.563907	0.208832	0.677135	0.714839	0.890438	0.821314	0.824452
-0.792543	-2.601139	0.185160	0.299039	0.847631	1.934918	1.053836	2.543737
-0.085975	0.082911	-0.201406	0.124221	-0.137446	-0.027365	-0.024859	-0.129390
-0.107146	-0.552783	-0.084362	0.448244	-0.024440	0.604007	0.031772	0.589696
0.071677	-0.017274	0.503065	0.557740	0.452268	0.434234	0.229784	0.201869
-0.392313	-1.106739	0.157860	-0.264129	0.418913	0.419484	0.451959	0.781413
-0.269488	-0.403023	0.195163	0.752703	0.418251	0.866849	0.409379	0.713443
-0.362934	-0.260460	0.100988	-0.545785	0.352819	-0.379203	0.393896	-0.145370
-0.299192	0.410060	-0.055029	0.064761	0.158021	-0.160260	0.272756	-0.287840
-0.305706	-0.800622	0.019326	1.109530	0.210355	1.479071	0.300919	1.309279
-0.246397	-0.317606	-0.245787	0.717461	-0.129313	0.869067	0.038125	0.693472
-0.127203	0.221892	-0.176642	-0.567783	-0.107876	-0.450988	0.007188	-0.307521
-0.501276	0.025330	0.372656	1.016227	0.810351	0.900321	0.773538	0.561151
0.045316	-0.116710	-0.344051	-0.485223	-0.409421	-0.343023	-0.255971	-0.175321
-0.456156	-0.242037	0.215045	-0.219801	0.555070	-0.009345	0.571785	0.080010
-1.173712	-3.199370	0.290131	0.483925	1.228786	2.600351	1.520478	3.374819
-0.383409	-0.115824	0.116422	-0.028394	0.405802	0.036931	0.458611	0.054526
-0.333711	-1.857190	0.001964	0.352122	0.215157	1.533897	0.325511	1.970119
-0.005752	0.488312	-0.070720	0.323423	-0.074155	-0.027167	-0.023646	-0.291903
-0.311100	-1.439617	-0.013667	1.009331	0.224707	1.872067	0.334896	1.965886
-0.558433	-1.205649	0.080120	-0.159700	0.493195	0.690267	0.586300	1.079839
0.223028	0.486749	-0.305320	0.557235	-0.451023	0.081323	-0.364526	-0.244780
-2.105444	-1.451460	1.083178	1.253587	2.922267	2.005918	3.309142	2.105986
-0.809356	-1.028871	0.325205	-1.017087	0.987748	-0.286146	1.062393	0.296645
-0.006968	-0.438969	0.089385	-0.184930	0.093867	0.119981	0.048914	0.352287
-0.476948	-1.759667	0.095634	0.610587	0.451174	1.549368	0.559859	1.817675
-1.070465	-2.211060	0.072411	0.444383	0.871397	1.854913	1.163045	2.351416
-1.092317	-1.974669	0.217719	-0.591403	1.024204	0.614364	1.240493	1.305297
-0.728760	-1.738158	0.305023	1.870089	0.859931	2.756075	0.938161	2.728149
-0.144400	0.165383	0.182420	2.274860	0.272405	1.736854	0.265629	0.955577
-0.473028	-1.303536	0.366176	1.378255	0.702070	2.018760	0.693041	1.965983
-0.464962	-0.161697	0.123133	0.873652	0.468314	0.784123	0.536851	0.558424
